# Supplementary material for: Analysis of gut microbiota diversity in Hashimoto’s thyroiditis patients
Source: BMC Microbiol. 2022 Dec 24;22:318. doi: 10.1186/s12866-022-02739-z (PMC9789560; doi:10.1186/s12866-022-02739-z)
Supplement: Supplementary file 2 — Additional file 2. [file 12866_2022_2739_MOESM2_ESM.xls]

## Sheet: Total sequencing information
Amplified Region	Samples	Sequences	Bases(bp)	Average Length
-	89	4295693	1772947074	412

## Sheet: Sample information
Sample\Info	Seq_num	Base_num	Mean_length	Min_length	Max_length
LY075	45884	18774625	409.176	220	434
WN063	49428	20862761	422.084	216	510
WSY081	49839	20507006	411.465	215	431
CBY049	48810	20388998	417.722	219	495
CMY093	49081	20753139	422.834	243	455
CXL067	38635	15907241	411.731	220	512
ZMY013	51957	21571363	415.177	260	439
WSW092	58341	23925080	410.09	232	432
TLQ087	53001	21679135	409.033	232	431
ZJ073	50892	21307472	418.68	245	431
ZJ086	56664	23189618	409.248	220	431
MHL042	55203	22929972	415.375	291	444
ZHL043	40501	16905340	417.405	216	430
CZG065	39509	16236612	410.96	276	430
YMF076	40396	16528571	409.164	324	508
XNQ044	58938	24582445	417.09	219	477
ZWL022	47617	19517591	409.887	259	464
XLQ024	50744	20891933	411.712	252	431
LLL020	42686	17920084	419.812	271	452
NLH056	47857	20097876	419.957	212	433
FNF097	57680	23980765	415.755	245	431
LSR025	49999	20462420	409.257	277	507
WGQ039	47946	19756218	412.051	250	431
NAA088	59614	24458927	410.288	208	431
ZMY060	38572	15941298	413.287	253	430
LYQ018	47519	19577890	412.001	276	431
HRY064	52684	21567737	409.379	246	481
ZZH038	36082	15256137	422.818	317	431
WHB094	56157	22837036	406.664	246	430
LMH028	53794	22032553	409.573	216	452
WMF023	49280	20390408	413.766	288	443
YZJ055	55749	22823062	409.39	245	489
CMY059	43545	17849332	409.905	219	431
ZJY030	50896	20932171	411.273	221	431
GLH053	63130	26080202	413.119	219	475
WWB011	38008	15508477	408.032	221	436
LXC084	49822	20629171	414.057	250	492
CJ014	51947	21108954	406.356	219	531
HMG074	38067	15961792	419.308	287	478
CJ004	43570	17876028	410.283	252	442
LQ003	37405	15314351	409.42	208	448
WY002	42457	17447713	410.95	280	443
RJ005	38857	16028781	412.507	232	517
ZXG001	41340	16996058	411.129	250	430
LT006	40381	16584659	410.705	204	430
LFY007	39954	16282459	407.53	317	430
TM009	47371	19688189	415.617	250	431
LJL008	37579	15571052	414.355	270	430
ZH050	43629	17984492	412.214	260	430
XXL047	49151	20026219	407.443	219	521
XZ035	51493	21140125	410.544	227	431
LXY078	37040	15547179	419.74	276	448
LDD010	65251	27061884	414.735	219	451
HH052	46054	18794916	408.106	219	433
CXZ071	59598	24457256	410.37	218	444
CFL019	46407	18931494	407.945	252	431
LF070	38922	16120521	414.175	219	430
ZXT033	52666	21592970	409.998	219	433
CZQ012	53700	21966474	409.059	206	460
XY048	47533	19525735	410.783	356	499
WXL016	60343	24606354	407.775	220	430
WSL062	34482	14109239	409.177	310	430
CTF041	50002	20745150	414.886	219	432
YZC027	50939	20908839	410.468	258	483
ZHM036	52974	21722093	410.052	216	512
MXR091	48688	20312651	417.2	222	487
ZQC040	41045	16970468	413.46	216	430
YXQ082	52189	21659780	415.026	251	448
JH077	58563	24000619	409.826	237	431
HHM090	48621	20236791	416.215	252	509
XXL058	54905	22529357	410.333	232	432
ZJX083	41599	17638837	424.021	205	471
LWH032	48448	20277026	418.532	277	430
KSJ021	44808	18370856	409.991	317	444
LZQ061	57215	23405645	409.082	223	431
ZLZ066	48477	20068017	413.97	317	431
PJJ057	61492	25059282	407.521	231	478
WQS054	46246	19368728	418.82	216	431
YQX026	55986	23252222	415.322	262	473
LX085	44537	18421583	413.624	325	462
YSX089	42542	17396502	408.925	220	431
XH072	45425	18851710	415.007	232	431
LCJ080	55812	23265643	416.857	232	443
FT079	47060	19651043	417.574	337	473
HCY015	44289	17958369	405.481	252	430
ZHZ045	58145	23784948	409.063	219	431
WXY068	43654	18421724	421.994	219	431
LR029	36482	15225896	417.354	253	503
CGG051	43893	18157735	413.682	263	433
