# Supplementary material for: Analysis of gut microbiota diversity in Hashimoto’s thyroiditis patients
Source: BMC Microbiol. 2022 Dec 24;22:318. doi: 10.1186/s12866-022-02739-z (PMC9789560; doi:10.1186/s12866-022-02739-z)
Supplement: Supplementary file 4 — Additional file 4. [file 12866_2022_2739_MOESM4_ESM.xls]

## Sheet: T-test of Alpha diversity
Estimators	HCA-Mean	HCA-Sd	HT1A-Mean	HT1A-Sd	HT2A-Mean	HT2A-Sd	Pvalue(HCA-HT1A)	Qvalue(HCA-HT1A)	Pvalue(HT1A-HT2A)	Qvalue(HT1A-HT2A)	Pvalue(HCA-HT2A)	Qvalue(HCA-HT2A)
sobs	170.9	61.529	166.16	60.947	184.4	66.622	0.7495	0.9961	0.3232	0.3879	0.5459	0.6014
shannon	3.1208	0.63016	3.1648	0.56745	2.881	0.8908	0.9961	0.9961	0.6306	0.6306	0.6014	0.6014
simpson	0.11011	0.1073	0.094561	0.059632	0.1675	0.17465	0.757	0.9961	0.2807	0.3879	0.3967	0.6014
ace	213.81	72.448	205.44	72.172	226.33	64.84	0.6407	0.9961	0.2369	0.3879	0.5853	0.6014
chao	208.01	72.355	204.32	69.235	224.31	71.912	0.8712	0.9961	0.2925	0.3879	0.4231	0.6014
coverage	0.9986	0.00049729	0.99863	0.00046529	0.99844	0.00039352	0.9022	0.9961	0.07247	0.3879	0.2226	0.6014
