# Supplementary material for: Analysis of gut microbiota diversity in Hashimoto’s thyroiditis patients
Source: BMC Microbiol. 2022 Dec 24;22:318. doi: 10.1186/s12866-022-02739-z (PMC9789560; doi:10.1186/s12866-022-02739-z)
Supplement: Supplementary file 5 — Additional file 5. [file 12866_2022_2739_MOESM5_ESM.xlsx]

## Sheet: Level 1
Pathway level1
Cellular Processes	586693	648761	616615	763025	701811	732819
Environmental Information Processing	3495925	3933353	3943528	4773374	3794127	4307029
Genetic Information Processing	4456067	5179490	4964803	5178122	4820991	5011275
Human Diseases	158421	174294	168801	213642	167485	198219
Metabolism	10552281	12225891	11847835	12837073	11582556	12408847
Organismal Systems	151085	184274	166463	164271	169971	172624
Unclassified	3139251	3598237	3516250	4186265	3445558	3941360

## Sheet: Level 2
Pathway level1	Pathway level2
Metabolism	Amino Acid Metabolism	2180357	2571016	2457392	2622079	2405501	2511644
-	Biosynthesis of Other Secondary Metabolites	212813	239763	229170	228110	230313	229515
-	Cancers	18868	22488	22239	24956	22402	24922
Metabolism	Carbohydrate Metabolism	2416945	2761889	2699315	2967303	2649888	2878492
-	Cardiovascular Diseases	0	0	0	1	1	0
Cellular Processes	Cell Growth and Death	111180	132487	125875	125143	121401	123636
Cellular Processes	Cell Motility	418898	452597	436508	582376	523730	547337
-	Cellular Processes and Signaling	919127	1061879	1034765	1290899	1020807	1216479
Organismal Systems	Circulatory System	3	0	3	6	3	3
Organismal Systems	Digestive System	3920	6416	4596	7639	5031	8887
Organismal Systems	Endocrine System	67527	81403	71273	67949	72632	71610
Metabolism	Energy Metabolism	1293561	1514216	1489743	1546280	1434344	1505389
Organismal Systems	Environmental Adaptation	35330	42672	40368	40548	42296	41178
-	Enzyme Families	495440	569702	548540	614691	534673	584572
Organismal Systems	Excretory System	2764	2518	2332	3174	2495	3408
Genetic Information Processing	Folding, Sorting and Degradation	526166	616658	590372	645823	581422	627011
-	Genetic Information Processing	579518	687130	659623	758275	645460	710295
Metabolism	Glycan Biosynthesis and Metabolism	422120	480837	463291	555032	472342	557407
Organismal Systems	Immune System	17781	22127	21001	20659	21291	22406
-	Immune System Diseases	12688	12725	11915	13774	12688	13014
-	Infectious Diseases	84265	93812	91174	121124	89681	109302
Metabolism	Lipid Metabolism	642514	739130	703850	783687	695435	758008
Environmental Information Processing	Membrane Transport	3119593	3514154	3531156	4206622	3372682	3788227
-	Metabolic Diseases	22450	25742	24448	24250	24143	24161
-	Metabolism	556297	605350	608889	733687	590973	690191
-	Metabolism of Cofactors and Vitamins	963646	1130642	1096572	1169902	1076306	1129004
-	Metabolism of Other Amino Acids	324624	364255	350369	409413	344819	389056
-	Metabolism of Terpenoids and Polyketides	347241	405502	395777	423937	387020	411260
Organismal Systems	Nervous System	23760	29138	26890	24296	26223	25132
-	Neurodegenerative Diseases	20150	19527	19025	29537	18570	26820
Metabolism	Nucleotide Metabolism	905325	1042797	1007197	1042393	967474	1009088
-	Poorly Characterized	1084309	1243878	1212973	1403404	1188318	1324395
Genetic Information Processing	Replication and Repair	1987587	2289745	2182929	2252782	2117760	2196365
Environmental Information Processing	Signal Transduction	339378	376680	375533	527408	384847	480291
Environmental Information Processing	Signaling Molecules and Interaction	36954	42519	36839	39344	36598	38511
Genetic Information Processing	Transcription	703533	785511	773314	862244	749882	813187
Genetic Information Processing	Translation	1238781	1487576	1418188	1417273	1371927	1374712
Cellular Processes	Transport and Catabolism	56615	63677	54232	55506	56680	61846
Metabolism	Xenobiotics Biodegradation and Metabolism	347695	406142	406619	474246	384441	445412

## Sheet: Level 3
Pathway level1	Pathway level2	Pathway level3	Level3 Description
Human Diseases	Cardiovascular Disease	ko05416	Viral myocarditis	0	0	0	1	1	0
Human Diseases	Immune Disease	ko05340	Primary immunodeficiency	12684	12706	11914	13772	12672	13007
Human Diseases	Immune Disease	ko05322	Systemic lupus erythematosus	4	19	1	2	16	7
Human Diseases	Cancer: Specific Types	ko05222	Small cell lung cancer	0	0	0	1	1	0
Human Diseases	Cancer: Specific Types	ko05219	Bladder cancer	286	314	179	1617	286	1179
Human Diseases	Cancer: Specific Types	ko05215	Prostate cancer	8817	10736	10217	9503	10513	10461
Human Diseases	Cancer: Specific Types	ko05211	Renal cell carcinoma	538	491	904	2214	678	1492
Human Diseases	Cancer: Specific Types	ko05210	Colorectal cancer	0	0	0	1	1	0
Human Diseases	Cancer: Overview	ko05200	Pathways in cancer	9227	10947	10939	11620	10923	11790
Human Diseases	Infectious Disease: Viral	ko05164	Influenza A	0	0	0	1	1	0
Human Diseases	Infectious Disease: Bacterial	ko05152	Tuberculosis	32712	38139	36235	34303	35942	34751
Human Diseases	Infectious Disease: Bacterial	ko05150	Staphylococcus aureus infection	655	1452	3447	1636	1385	799
Human Diseases	Infectious Disease: Parasitic	ko05146	Amoebiasis	2858	2609	3941	2706	3231	2391
Human Diseases	Infectious Disease: Parasitic	ko05145	Toxoplasmosis	0	0	0	1	1	0
Human Diseases	Infectious Disease: Parasitic	ko05143	African trypanosomiasis	1501	1822	1061	2273	882	1362
Human Diseases	Infectious Disease: Parasitic	ko05142	Chagas disease (American trypanosomiasis)	1322	1605	562	2150	606	1247
Human Diseases	Infectious Disease: Bacterial	ko05133	Pertussis	5351	5171	3679	24858	5116	19108
Human Diseases	Infectious Disease: Bacterial	ko05120	Epithelial cell signaling in Helicobacter pylori infection	20925	25937	26011	26638	25082	25206
Human Diseases	Infectious Disease: Bacterial	ko05110	Vibrio cholerae infection	0	0	0	1	0	0
Human Diseases	Infectious Disease: Bacterial	ko05100	Bacterial invasion of epithelial cells	280	303	148	1613	247	1167
Human Diseases	Neurodegenerative Disease	ko05020	Prion diseases	2295	1497	1434	2990	1332	2688
Human Diseases	Neurodegenerative Disease	ko05014	Amyotrophic lateral sclerosis (ALS)	3012	2532	2637	5228	2427	4484
Organismal Systems	Digestive System	ko04978	Mineral absorption	323	575	727	875	724	1076
Organismal Systems	Digestive System	ko04976	Bile secretion	5	150	58	1299	91	1014
Organismal Systems	Digestive System	ko04974	Protein digestion and absorption	2638	3122	1878	1600	2213	3015
Organismal Systems	Digestive System	ko04973	Carbohydrate digestion and absorption	954	2569	1933	3865	2003	3782
Organismal Systems	Excretory System	ko04964	Proximal tubule bicarbonate reclamation	2764	2518	2332	3174	2495	3408
Human Diseases	Endocrine and Metabolic Disease	ko04940	Type I diabetes mellitus	12034	12825	12617	11534	12339	11740
Human Diseases	Endocrine and Metabolic Disease	ko04930	Type II diabetes mellitus	10416	12917	11831	12716	11804	12421
Organismal Systems	Endocrine System	ko04920	Adipocytokine signaling pathway	14220	17855	13748	12363	14183	13740
Organismal Systems	Endocrine System	ko04914	Progesterone-mediated oocyte maturation	8689	10456	10035	9405	10244	10298
Organismal Systems	Endocrine System	ko04910	Insulin signaling pathway	19971	24027	22359	22455	23021	22741
Organismal Systems	Nervous System	ko04724	Glutamatergic synapse	23760	29138	26890	24296	26223	25132
Organismal Systems	Environmental Adaptation	ko04712	Circadian rhythm - plant	3	19	1	2	16	7
Organismal Systems	Environmental Adaptation	ko04626	Plant-pathogen interaction	35327	42653	40367	40546	42280	41171
Organismal Systems	Immune System	ko04622	RIG-I-like receptor signaling pathway	235	1137	759	1760	629	1583
Organismal Systems	Immune System	ko04621	NOD-like receptor signaling pathway	8857	10534	10207	9494	10418	10525
Organismal Systems	Endocrine System	ko04614	Renin-angiotensin system	1	0	1	1	1	1
Organismal Systems	Immune System	ko04612	Antigen processing and presentation	8689	10456	10035	9405	10244	10298
Organismal Systems	Circulatory System	ko04260	Cardiac muscle contraction	3	0	3	6	3	3
Cellular Processes	Cell Growth and Death	ko04210	Apoptosis	71	81	299	194	157	69
Cellular Processes	Transport and Catabolism	ko04146	Peroxisome	38235	43369	38155	42276	37908	41521
Cellular Processes	Transport and Catabolism	ko04142	Lysosome	18380	20308	16077	13230	18772	20325
Genetic Information Processing	Folding, Sorting and Degradation	ko04141	Protein processing in endoplasmic reticulum	10692	14464	12692	12435	13467	14326
Genetic Information Processing	Folding, Sorting and Degradation	ko04122	Sulfur relay system	63030	71279	70882	89256	69601	79404
Cellular Processes	Cell Growth and Death	ko04115	p53 signaling pathway	0	0	0	1	1	0
Cellular Processes	Cell Growth and Death	ko04113	Meiosis - yeast	147	1378	212	448	234	164
Cellular Processes	Cell Growth and Death	ko04112	Cell cycle - Caulobacter	110962	131028	125364	124500	121009	123403
Environmental Information Processing	Signal Transduction	ko04070	Phosphatidylinositol signaling system	17239	20849	19656	20785	19692	19470
Environmental Information Processing	Signal Transduction	ko04020	Calcium signaling pathway	0	0	0	4	3	0
Environmental Information Processing	Signal Transduction	ko04011	MAPK signaling pathway - yeast	11206	11308	11290	12342	10909	12047
Genetic Information Processing	Replication and Repair	ko03450	Non-homologous end-joining	789	1957	2026	1275	1491	1457
Genetic Information Processing	Replication and Repair	ko03440	Homologous recombination	205132	240402	226908	230453	220651	225167
Genetic Information Processing	Replication and Repair	ko03430	Mismatch repair	187852	207280	200432	203244	194622	199345
Genetic Information Processing	Replication and Repair	ko03420	Nucleotide excision repair	89476	106686	98176	93395	93705	92665
Genetic Information Processing	Replication and Repair	ko03410	Base excision repair	95461	112053	110403	113645	106699	109981
Organismal Systems	Endocrine System	ko03320	PPAR signaling pathway	24646	29065	25130	23725	25183	24830
Environmental Information Processing	Membrane Transport	ko03070	Bacterial secretion system	122476	140430	133772	167646	133429	156930
Genetic Information Processing	Folding, Sorting and Degradation	ko03060	Protein export	126796	148919	145400	148101	141021	144802
Genetic Information Processing	Folding, Sorting and Degradation	ko03050	Proteasome	10786	13020	10867	10485	10945	10452
Genetic Information Processing	Replication and Repair	ko03030	DNA replication	150671	163800	158168	162623	154144	158683
Genetic Information Processing	Transcription	ko03022	Basal transcription factors	523	527	538	499	535	648
Genetic Information Processing	Transcription	ko03020	RNA polymerase	37380	44283	42331	40929	39771	39160
Genetic Information Processing	Folding, Sorting and Degradation	ko03018	RNA degradation	102603	116715	110992	116161	108794	113600
Genetic Information Processing	Translation	ko03013	RNA transport	30875	38885	39080	39347	38321	37858
Genetic Information Processing	Translation	ko03010	Ribosome	514765	611497	579839	561397	557445	551853
Genetic Information Processing	Translation	ko03008	Ribosome biogenesis in eukaryotes	11239	13334	11755	12907	11462	11841
Environmental Information Processing	Membrane Transport	ko02060	Phosphotransferase system (PTS)	122304	112434	126396	211269	134642	177313
Cellular Processes	Cell Motility	ko02040	Flagellar assembly	63091	69188	63220	108462	90492	99492
Cellular Processes	Cell Motility	ko02030	Bacterial chemotaxis	97911	102810	102046	123521	115642	118010
Environmental Information Processing	Signal Transduction	ko02020	Two-component system	310933	344523	344587	494277	354243	448774
Environmental Information Processing	Membrane Transport	ko02010	ABC transporters	865185	967214	994136	1164662	926505	1044985
Human Diseases	Drug Resistance: Antimicrobial	ko01501	beta-Lactam resistance	7643	9817	10650	9984	10063	9346
Metabolism	Global and Overview Maps	ko01212	Fatty acid metabolism	52904	63502	55551	82254	55439	72838
Metabolism	Metabolism Of Terpenoids and Polyketides	ko01055	Biosynthesis of vancomycin group antibiotics	13296	15023	15119	13682	14720	13831
Metabolism	Metabolism Of Terpenoids and Polyketides	ko01053	Biosynthesis of siderophore group nonribosomal peptides	3675	4617	4285	16259	4990	12914
Metabolism	Metabolism Of Terpenoids and Polyketides	ko01051	Biosynthesis of ansamycins	29294	31779	32141	36429	32136	35394
Metabolism	Lipid Metabolism	ko01040	Biosynthesis of unsaturated fatty acids	24907	31203	28397	46159	27933	39701
Metabolism	Xenobiotics Biodegradation and Metabolism	ko00983	Drug metabolism - other enzymes	70706	77688	75237	78305	74228	80358
Metabolism	Xenobiotics Biodegradation and Metabolism	ko00982	Drug metabolism - cytochrome P450	4941	6514	4847	14554	4841	11811
Metabolism	Xenobiotics Biodegradation and Metabolism	ko00980	Metabolism of xenobiotics by cytochrome P450	4922	6597	4811	15836	4866	12648
Genetic Information Processing	Translation	ko00970	Aminoacyl-tRNA biosynthesis	255204	311566	298938	289333	290065	279056
Metabolism	Biosynthesis Of Other Secondary Metabolites	ko00960	Tropane, piperidine and pyridine alkaloid biosynthesis	26031	28123	27188	31476	27937	30264
Metabolism	Biosynthesis Of Other Secondary Metabolites	ko00950	Isoquinoline alkaloid biosynthesis	11558	12637	12111	14473	12175	14502
Metabolism	Biosynthesis Of Other Secondary Metabolites	ko00945	Stilbenoid, diarylheptanoid and gingerol biosynthesis	104	15	122	83	82	65
Metabolism	Biosynthesis Of Other Secondary Metabolites	ko00944	Flavone and flavonol biosynthesis	1890	1067	1183	803	1323	1136
Metabolism	Biosynthesis Of Other Secondary Metabolites	ko00941	Flavonoid biosynthesis	422	956	723	407	597	737
Metabolism	Biosynthesis Of Other Secondary Metabolites	ko00940	Phenylpropanoid biosynthesis	47826	47214	42685	41536	45159	43663
Metabolism	Xenobiotics Biodegradation and Metabolism	ko00930	Caprolactam degradation	4719	3556	4114	16152	4313	12320
Metabolism	Energy Metabolism	ko00920	Sulfur metabolism	57281	71398	65040	75576	67378	71077
Metabolism	Energy Metabolism	ko00910	Nitrogen metabolism	161001	176194	174889	196352	168136	186416
Metabolism	Metabolism Of Terpenoids and Polyketides	ko00908	Zeatin biosynthesis	10610	12609	11731	11168	11677	11905
Metabolism	Metabolism Of Terpenoids and Polyketides	ko00906	Carotenoid biosynthesis	280	819	837	369	492	458
Metabolism	Metabolism Of Terpenoids and Polyketides	ko00903	Limonene and pinene degradation	15567	17716	17664	28917	17496	25311
Metabolism	Metabolism Of Terpenoids and Polyketides	ko00900	Terpenoid backbone biosynthesis	127038	147449	140779	138275	138083	137094
Metabolism	Metabolism Of Cofactors and Vitamins	ko00860	Porphyrin and chlorophyll metabolism	239823	276083	286675	270290	273894	265904
Metabolism	Metabolism Of Cofactors and Vitamins	ko00830	Retinol metabolism	4289	5905	4621	8750	4220	7957
Metabolism	Xenobiotics Biodegradation and Metabolism	ko00791	Atrazine degradation	3748	5213	7020	10477	5998	8238
Metabolism	Metabolism Of Cofactors and Vitamins	ko00790	Folate biosynthesis	77074	94586	90121	101768	86454	94913
Metabolism	Metabolism Of Cofactors and Vitamins	ko00785	Lipoic acid metabolism	4461	5287	4021	7781	4405	6963
Metabolism	Metabolism Of Cofactors and Vitamins	ko00780	Biotin metabolism	31511	37734	39285	40676	38654	38680
Metabolism	Metabolism Of Cofactors and Vitamins	ko00770	Pantothenate and CoA biosynthesis	144323	169484	166651	173960	163713	164499
Metabolism	Metabolism Of Cofactors and Vitamins	ko00760	Nicotinate and nicotinamide metabolism	98112	118586	106329	118459	105630	113567
Metabolism	Metabolism Of Cofactors and Vitamins	ko00750	Vitamin B6 metabolism	42692	49365	43894	51196	45286	50183
Metabolism	Metabolism Of Cofactors and Vitamins	ko00740	Riboflavin metabolism	44350	55103	53901	65537	54487	62775
Metabolism	Metabolism Of Cofactors and Vitamins	ko00730	Thiamine metabolism	117923	140851	133496	133722	131457	128959
Metabolism	Energy Metabolism	ko00720	Carbon fixation pathways in prokaryotes	199560	231012	229671	242337	220810	241380
Metabolism	Energy Metabolism	ko00710	Carbon fixation in photosynthetic organisms	144549	169033	163012	170384	161448	170630
Metabolism	Energy Metabolism	ko00680	Methane metabolism	293656	349218	346265	343202	323280	332997
Metabolism	Metabolism Of Cofactors and Vitamins	ko00670	One carbon pool by folate	134123	151987	144878	146803	144632	148895
Metabolism	Carbohydrate Metabolism	ko00660	C5-Branched dibasic acid metabolism	79055	95007	92632	102353	89614	90814
Metabolism	Carbohydrate Metabolism	ko00650	Butanoate metabolism	136850	151967	150517	188827	146515	177060
Metabolism	Xenobiotics Biodegradation and Metabolism	ko00643	Styrene degradation	3310	4165	5585	7415	4903	6325
Metabolism	Xenobiotics Biodegradation and Metabolism	ko00642	Ethylbenzene degradation	5700	6657	6461	9083	6503	9451
Metabolism	Carbohydrate Metabolism	ko00640	Propanoate metabolism	105155	125077	123240	144650	118015	135068
Metabolism	Xenobiotics Biodegradation and Metabolism	ko00633	Nitrotoluene degradation	21618	25516	29902	29852	25805	26176
Metabolism	Carbohydrate Metabolism	ko00630	Glyoxylate and dicarboxylate metabolism	115268	133027	131952	149700	130344	143276
Metabolism	Xenobiotics Biodegradation and Metabolism	ko00627	Aminobenzoate degradation	17592	22053	23959	32674	23392	30415
Metabolism	Xenobiotics Biodegradation and Metabolism	ko00626	Naphthalene degradation	28585	32894	30586	33402	29655	33559
Metabolism	Xenobiotics Biodegradation and Metabolism	ko00625	Chloroalkane and chloroalkene degradation	44962	55477	54053	53885	49161	49802
Metabolism	Xenobiotics Biodegradation and Metabolism	ko00624	Polycyclic aromatic hydrocarbon degradation	22191	29610	28406	24186	27658	24530
Metabolism	Xenobiotics Biodegradation and Metabolism	ko00623	Toluene degradation	17928	17168	20364	29038	18163	26541
Metabolism	Xenobiotics Biodegradation and Metabolism	ko00622	Xylene degradation	14467	18740	16765	16228	15196	15339
Metabolism	Xenobiotics Biodegradation and Metabolism	ko00621	Dioxin degradation	14715	19010	17356	18097	15521	16602
Metabolism	Carbohydrate Metabolism	ko00620	Pyruvate metabolism	228632	273395	265607	280877	254462	271163
Metabolism	Glycan Biosynthesis and Metabolism	ko00604	Glycosphingolipid biosynthesis - ganglio series	5147	5904	4499	4403	6452	8639
Metabolism	Glycan Biosynthesis and Metabolism	ko00601	Glycosphingolipid biosynthesis - lacto and neolacto series	50	203	27	10	77	29
Metabolism	Lipid Metabolism	ko00600	Sphingolipid metabolism	60425	59854	53870	48148	56997	55207
Metabolism	Lipid Metabolism	ko00592	alpha-Linolenic acid metabolism	870	910	517	4857	814	3589
Metabolism	Lipid Metabolism	ko00591	Linoleic acid metabolism	15533	18298	18627	15416	17242	16118
Metabolism	Lipid Metabolism	ko00590	Arachidonic acid metabolism	2442	2603	2318	6577	2178	6264
Metabolism	Lipid Metabolism	ko00565	Ether lipid metabolism	343	568	678	776	587	726
Metabolism	Lipid Metabolism	ko00564	Glycerophospholipid metabolism	131450	154079	146797	157394	146179	152065
Metabolism	Carbohydrate Metabolism	ko00562	Inositol phosphate metabolism	18132	22164	21508	31195	21502	29463
Metabolism	Lipid Metabolism	ko00561	Glycerolipid metabolism	104254	108944	110446	112671	107091	108091
Metabolism	Glycan Biosynthesis and Metabolism	ko00550	Peptidoglycan biosynthesis	181145	219061	210334	211574	201366	204702
Metabolism	Glycan Biosynthesis and Metabolism	ko00540	Lipopolysaccharide biosynthesis	22379	23197	24335	54062	29073	53268
Metabolism	Glycan Biosynthesis and Metabolism	ko00531	Glycosaminoglycan degradation	9262	9055	7272	6918	10222	12484
Metabolism	Metabolism Of Terpenoids and Polyketides	ko00523	Polyketide sugar unit biosynthesis	45608	54928	55371	47256	53311	48708
Metabolism	Biosynthesis Of Other Secondary Metabolites	ko00521	Streptomycin biosynthesis	67873	81946	79171	72654	77485	73952
Metabolism	Carbohydrate Metabolism	ko00520	Amino sugar and nucleotide sugar metabolism	318423	364120	357199	383326	357435	377927
Metabolism	Glycan Biosynthesis and Metabolism	ko00513	Various types of N-glycan biosynthesis	19	3	14	10	19	21
Metabolism	Glycan Biosynthesis and Metabolism	ko00511	Other glycan degradation	65096	76968	65150	56210	67839	68446
Metabolism	Glycan Biosynthesis and Metabolism	ko00510	N-Glycan biosynthesis	3596	3978	5162	5492	4656	5123
Metabolism	Carbohydrate Metabolism	ko00500	Starch and sucrose metabolism	262509	302060	282373	291656	282718	286582
Metabolism	Metabolism Of Other Amino Acids	ko00480	Glutathione metabolism	41577	44434	39889	65409	40108	58239
Metabolism	Metabolism Of Other Amino Acids	ko00473	D-Alanine metabolism	22318	25076	25588	27004	24230	25110
Metabolism	Metabolism Of Other Amino Acids	ko00472	D-Arginine and D-ornithine metabolism	190	143	860	846	776	650
Metabolism	Metabolism Of Other Amino Acids	ko00471	D-Glutamine and D-glutamate metabolism	32041	36715	34886	34920	34129	34543
Metabolism	Metabolism Of Other Amino Acids	ko00460	Cyanoamino acid metabolism	74239	74912	72459	71367	73690	74339
Metabolism	Metabolism Of Other Amino Acids	ko00450	Selenocompound metabolism	79206	97782	92287	102667	88979	96148
Metabolism	Metabolism Of Other Amino Acids	ko00440	Phosphonate and phosphinate metabolism	11339	11744	12212	15172	10943	14422
Metabolism	Metabolism Of Other Amino Acids	ko00430	Taurine and hypotaurine metabolism	23124	25820	24797	27256	24439	26467
Metabolism	Metabolism Of Other Amino Acids	ko00410	beta-Alanine metabolism	40590	47629	47391	64772	47525	59138
Metabolism	Biosynthesis Of Other Secondary Metabolites	ko00401	Novobiocin biosynthesis	31442	35514	33739	35833	33403	34206
Metabolism	Amino Acid Metabolism	ko00400	Phenylalanine, tyrosine and tryptophan biosynthesis	198142	236038	224329	224478	219008	214534
Metabolism	Amino Acid Metabolism	ko00380	Tryptophan metabolism	26357	32189	31141	54116	30660	45778
Metabolism	Xenobiotics Biodegradation and Metabolism	ko00364	Fluorobenzoate degradation	290	227	138	1590	273	1180
Metabolism	Xenobiotics Biodegradation and Metabolism	ko00363	Bisphenol degradation	19469	21666	22456	20522	21494	20901
Metabolism	Xenobiotics Biodegradation and Metabolism	ko00362	Benzoate degradation	45040	50946	50862	58591	49186	55851
Metabolism	Xenobiotics Biodegradation and Metabolism	ko00361	Chlorocyclohexane and chlorobenzene degradation	2789	2439	3672	4352	3269	3335
Metabolism	Amino Acid Metabolism	ko00360	Phenylalanine metabolism	36907	42299	41581	51064	41213	50158
Metabolism	Amino Acid Metabolism	ko00350	Tyrosine metabolism	73206	86574	81675	99391	79963	93461
Metabolism	Amino Acid Metabolism	ko00340	Histidine metabolism	139565	166270	156684	154490	157414	153066
Metabolism	Amino Acid Metabolism	ko00330	Arginine and proline metabolism	279771	338246	327846	337506	320100	328280
Metabolism	Biosynthesis Of Other Secondary Metabolites	ko00311	Penicillin and cephalosporin biosynthesis	3769	4330	5825	6373	5631	5876
Metabolism	Amino Acid Metabolism	ko00310	Lysine degradation	25041	29185	27568	51143	28849	44655
Metabolism	Amino Acid Metabolism	ko00300	Lysine biosynthesis	208606	244794	235897	231679	227509	222056
Metabolism	Amino Acid Metabolism	ko00290	Valine, leucine and isoleucine biosynthesis	178330	213526	207075	214536	199384	196140
Metabolism	Metabolism Of Terpenoids and Polyketides	ko00281	Geraniol degradation	5092	5458	5035	19568	6027	16183
Metabolism	Amino Acid Metabolism	ko00280	Valine, leucine and isoleucine degradation	39295	43974	42695	65554	45324	59911
Metabolism	Amino Acid Metabolism	ko00270	Cysteine and methionine metabolism	222975	249614	236306	264184	230228	248624
Metabolism	Amino Acid Metabolism	ko00260	Glycine, serine and threonine metabolism	178636	217215	204575	228017	198561	218148
Metabolism	Metabolism Of Terpenoids and Polyketides	ko00253	Tetracycline biosynthesis	34519	40075	42701	40636	38761	38308
Metabolism	Amino Acid Metabolism	ko00250	Alanine, aspartate and glutamate metabolism	249080	285040	269558	267149	265560	268547
Metabolism	Nucleotide Metabolism	ko00240	Pyrimidine metabolism	408862	467844	449297	455745	433531	448904
Metabolism	Biosynthesis Of Other Secondary Metabolites	ko00232	Caffeine metabolism	3	19	1	2	16	7
Metabolism	Nucleotide Metabolism	ko00230	Purine metabolism	496463	574953	557900	586648	533943	560184
Metabolism	Energy Metabolism	ko00196	Photosynthesis - antenna proteins	0	0	0	72	47	0
Metabolism	Energy Metabolism	ko00195	Photosynthesis	96434	118622	117600	111785	114917	106986
Metabolism	Energy Metabolism	ko00190	Oxidative phosphorylation	244283	279730	275338	292952	262937	287534
Metabolism	Lipid Metabolism	ko00140	Steroid hormone biosynthesis	2179	2737	1633	2166	2628	3737
Metabolism	Metabolism Of Cofactors and Vitamins	ko00130	Ubiquinone and other terpenoid-quinone biosynthesis	24965	25671	22700	50960	23474	45709
Metabolism	Lipid Metabolism	ko00121	Secondary bile acid biosynthesis	8667	11440	9135	8220	9330	7722
Metabolism	Lipid Metabolism	ko00120	Primary bile acid biosynthesis	8733	11488	9351	8550	9523	8001
Metabolism	Lipid Metabolism	ko00100	Steroid biosynthesis	9	56	3	14	54	20
Metabolism	Lipid Metabolism	ko00072	Synthesis and degradation of ketone bodies	6068	7587	6819	12604	7679	11575
Metabolism	Lipid Metabolism	ko00061	Fatty acid biosynthesis	102111	119819	120910	127037	115218	123524
Metabolism	Carbohydrate Metabolism	ko00053	Ascorbate and aldarate metabolism	26625	28599	25834	49093	25241	42100
Metabolism	Carbohydrate Metabolism	ko00052	Galactose metabolism	202668	220815	208791	212219	210642	211575
Metabolism	Carbohydrate Metabolism	ko00051	Fructose and mannose metabolism	219208	246140	259475	273024	254562	269078
Metabolism	Carbohydrate Metabolism	ko00040	Pentose and glucuronate interconversions	141419	137604	142421	161393	137903	161806
Metabolism	Carbohydrate Metabolism	ko00030	Pentose phosphate pathway	215337	242760	237556	250011	231494	245402
Metabolism	Carbohydrate Metabolism	ko00020	Citrate cycle (TCA cycle)	101501	121828	119970	140486	115118	140109
Metabolism	Carbohydrate Metabolism	ko00010	Glycolysis / Gluconeogenesis	246163	297326	280240	308493	274323	297069
-	-	-	Translation proteins	199888	232943	221031	236962	216100	228243
-	-	-	Vibrio cholerae pathogenic cycle	18661	16774	16090	24944	17188	23271
-	-	-	Translation factors	115008	136628	130610	131457	126275	129315
-	-	-	Sporulation	208933	240919	240724	203184	226462	201999
-	-	-	Transporters	1759243	2014816	2004709	2249957	1892062	2045798
-	-	-	Ubiquitin system	1840	2040	983	2379	1250	1917
-	-	-	Transcription related proteins	2037	1029	1090	5137	1199	4048
-	-	-	Transcription machinery	219364	248732	242365	226829	237310	233594
-	-	-	Transcription factors	446266	491969	488080	593987	472266	539785
-	-	-	Signal transduction mechanisms	117356	134612	129812	153774	124978	139619
-	-	-	1,1,1-Trichloro-2,2-bis(4-chlorophenyl)ethane (DDT) degradation	3	6	25	7	16	30
-	-	-	Secretion system	250385	279260	272143	413088	286044	363201
-	-	-	Germination	10123	13427	13338	10465	11864	10492
-	-	-	G protein-coupled receptors	1	1	18	2	7	3
-	-	-	Function unknown	284020	317012	310388	418087	305279	374134
-	-	-	Fatty acid elongation in mitochondria	3	19	1	2	16	7
-	-	-	Energy metabolism	192393	209566	211475	236864	207200	234229
-	-	-	Electron transfer carriers	7480	8375	10411	18368	8506	15168
-	-	-	DNA replication proteins	280257	311122	297439	307213	289323	301569
-	-	-	DNA repair and recombination proteins	632682	738445	702412	730901	676582	707419
-	-	-	Cytoskeleton proteins	92900	107787	105312	93184	102477	94790
-	-	-	Chromosome	345267	408000	386965	410033	380543	400079
-	-	-	Chaperones and folding catalysts	210419	250221	238556	267006	236344	262510
-	-	-	Cellular antigens	4061	4684	3281	5607	4056	7165
-	-	-	Cell motility and secretion	29651	33108	34109	46225	35414	43005
-	-	-	Cell division	17695	21765	22081	23096	20487	21606
-	-	-	Carbohydrate metabolism	50250	51143	49682	58291	48393	55792
-	-	-	Butirosin and neomycin biosynthesis	14252	18125	15772	14486	16442	15761
-	-	-	Biosynthesis and biodegradation of secondary metabolites	14788	15608	17039	28257	16035	25410
-	-	-	Bacterial toxins	30084	34341	31031	28373	29574	27306
-	-	-	Bacterial motility proteins	164996	172812	165930	257209	215119	235045
-	-	-	Amino acid related enzymes	324446	386052	370462	378772	361728	368286
-	-	-	Amino acid metabolism	50520	49650	58129	63548	54351	56328
-	-	-	Alzheimer's disease	9933	12086	11279	13335	11134	12656
-	-	-	General function prediction only	800289	926866	902585	985317	883039	950261
-	-	-	Glycan biosynthesis and metabolism	4697	5103	4296	14883	5132	12742
-	-	-	Ribosome Biogenesis	311690	375666	357966	382832	348359	364789
-	-	-	Glycosphingolipid biosynthesis - globo series	23201	22209	21670	19313	23921	23864
-	-	-	Restriction enzyme	30755	42343	39067	34660	41641	37154
-	-	-	Replication, recombination and repair proteins	182677	211570	200571	248846	195695	227143
-	-	-	Protein kinases	71732	85090	83268	110866	80889	99111
-	-	-	Protein folding and associated processing	132599	161511	160882	189196	154257	174607
-	-	-	Prenyltransferases	62262	75029	70114	71378	69327	71154
-	-	-	Pores ion channels	53643	61339	55368	101710	59860	96565
-	-	-	Photosynthesis proteins	96797	119009	117928	113620	115391	108369
-	-	-	Peptidases	423708	484612	465272	503825	453784	485461
-	-	-	Parkinson's disease	3	0	4	8	5	3
-	-	-	Others	213026	235377	225929	261209	221037	245273
-	-	-	Other transporters	61073	68490	66168	86622	65929	82242
-	-	-	Other ion-coupled transporters	284922	323710	316691	410801	316098	385826
-	-	-	Nucleotide metabolism	9433	9842	9324	23427	9680	18452
-	-	-	Membrane and intracellular structural molecules	83499	102561	97771	155890	101460	148261
-	-	-	Lipopolysaccharide biosynthesis proteins	48869	46673	49615	100015	53782	92294
-	-	-	Lipid metabolism	29511	39088	39587	49321	37920	45837
-	-	-	Lipid biosynthesis proteins	121616	146023	138797	150842	136527	148823
-	-	-	Ion channels	2808	3493	2509	5362	2961	4037
-	-	-	Inorganic ion transport and metabolism	44752	53573	48292	80764	49749	71696
-	-	-	Huntington's disease	4907	3412	3671	7976	3672	6989
-	-	-	Glycosyltransferases	63356	73586	75213	97025	74935	88537
-	-	-	Metabolism of cofactors and vitamins	23241	27707	30410	41361	27793	35228
